# Supplementary material for: Only One Percent of Important Shark and Ray Areas in the Western Indian Ocean Are Fully Protected From Fishing Pressure
Source: Ecol Evol. 2026 Jan 11;16(1):e72690. doi: 10.1002/ece3.72690 (PMC12793059; doi:10.1002/ece3.72690)
Supplement: Supplementary file 2 — Data S1: ece372690‐sup‐0002‐DataS1.xlsx. [file ECE3-16-e72690-s001.xlsx]

## Sheet: ISRAs
ISRA Name	Jurisdiction(s)	ISRA Criteria	ISRA Subcriteria	Minimum Depth	Maximum Depth	ISRA Surface Area (km2)
Abkouhi-Biahi ISRA	Iran (Islamic Republic of)	A, B, C	C1, C5	0	80	859.21
Agig-Ras Kasar ISRA	Eritrea, Sudan (Republic of)	A, C	C1	0	100	1649.64
Al Saadiyat ISRA	United Arab Emirates	A, B, C	C1	0	6	207.75
Al Shaheen ISRA	Qatar	A, C	C2, C5	0	70	292.6
Al Wajh Lagoon ISRA	Saudi Arabia	A, C	C1	0	60	1711.91
Aldabra Atoll ISRA	Seychelles	A, C	C1, C2, C3, C5	0	1043	693.04
Alphonse Atoll ISRA	Seychelles	A, C	C1, C5	0	60	22.93
Amirantes Bank-Northern Madagascar ISRA	Seychelles, Madagascar	A, C	C4	0	256	198148
Antongil Bay ISRA	Madagascar	A, B		0	80	4279.1
Ashat-Trinkitat ISRA	Sudan (Republic of)	A, C	C1	0	100	199.73
Baie Laraie ISRA	Seychelles	A, C	C1	0	3	0.19
Baie Ternay ISRA	Seychelles	A, C	C5	0	25	1.1
Bassas da India ISRA	France	C	C5	0	500	125.74
Bekodoy-Toliara ISRA	Madagascar	A, B, C	C1	0	80	775.7
Biyaadhoo Kandu ISRA	Maldives	A, C	C5	0	30	0.52
Bodu Hithi Kandu ISRA	Maldives	A, C	C1, C2, C5	0	40	11.04
Boubyan Island & Adjacent Rivers ISRA	Iran (Islamic Republic of), Iraq, Kuwait	A, C	C1	0	5	1663.81
Chavakkad ISRA	India	A, B, C	C1	0	20	53.5
Churna Island-Sonmiani Bay ISRA	Pakistan	A, C	C2	0	100	5360.96
Conception Island ISRA	Seychelles	A, C	C5	0	10	1.21
Daedalus Reef ISRA	Egypt	A, C	C5	0	500	45.4
D'Arros and Saint Joseph Atoll ISRA	Seychelles	A, C	C1, C2, C5	0	450	64.08
Daymaniyat Islands ISRA	Oman	A, C	C5	0	60	114.81
Dhikkuredhdhoo & Madivaafaru ISRA	Maldives	A, C	C2	0	60	24.18
Dungonab-Osief Bays ISRA	Sudan (Republic of)	A, C	C1, C2	0	100	1050.2
East Africa Coastal Current ISRA	Somalia, Kenya, Seychelles, Areas Beyond National Jurisdiction	C	C1	0	300	790855
Eastern Agulhas Front ISRA	Areas Beyond National Jurisdiction, France	A, C	C1	0	180	1.27937e+06
Eastern Rasdhoo Atoll ISRA	Maldives	A, B, C	C3, C5	0	100	22.96
Egmont Atoll ISRA	Chagos Archipelago	A, C	C2, C5	0	711	133.19
Eilat North Beach ISRA	Israel	A, C	C1, C5	0	30	2.43
El Ikhwa Islands ISRA	Egypt	A, C	C5	0	200	15.18
Elphinstone Reef ISRA	Egypt	A, C	C5	0	400	5.19
Emboodhoo Kandu ISRA	Maldives	A, C	C5	0	30	1.15
Etang-Sale to Saint-Pierre ISRA	France	A, C	C1, C5	0	60	20.4
Europa Island ISRA	France	A, C	C1, C5	0	1043	102.9
Fesdu Falhu ISRA	Maldives	A, C	C2	0	20	3.11
Flic-en-Flac ISRA	Mauritius	A, C	C5	0	60	5.18
Fushifaru Kandu ISRA	Maldives	A, C	C2, C5	0	30	1.14
Fuvahmulah Atoll ISRA	Maldives	A, C, D	C1, C3, C5, D1	0	500	13.11
Galgibaga Beach ISRA	India	A, B, C	C1, C5	0	10	6.04
Gangehi Falhu & Kandu ISRA	Maldives	A, C	C1, C2, C5	0	35	22.65
Genburugau Falhu ISRA	Maldives	A, C	C1, C2	0	20	5.13
Greater Aliwal Shoal ISRA	South Africa	A, C, D	C1, C2, C3, C5, D1	0	500	721.38
Greater Bazaruto ISRA	Mozambique	A, B, C, D	C2, C3, C5, D1	0	300	5578.68
Greater Protea Banks ISRA	South Africa	A, B, C	C2, C5	0	1043	592.56
Gulf of Masirah ISRA	Oman	A, C	C1	0	100	11758.6
Gulf of Tadjoura ISRA	Djibouti	A, C	C1, C2, C5	0	400	197.05
Guraidhoo Kandu ISRA	Maldives	A, C	C5	0	40	0.45
Hafza Thila ISRA	Maldives	A, C	C5	0	30	3.1
Hallaniyat Islands ISRA	Oman	A, B, C	C5	0	30	867.96
Hanifaru Bay & Anga Faru ISRA	Maldives	A, C, D	C1, C2, D1	0	40	20.12
Indus Estuary ISRA	Pakistan	A, C	C1	0	10	3073.76
iSimangaliso ISRA	South Africa	A, C	C1, C2, C5	0	85	111.94
Jackson Reef ISRA	Egypt, Saudi Arabia	A, C	C5	0	290	0.23
Jubail ISRA	Saudi Arabia	A, B, C	C1, C2, C5	0	65	3723.19
Kelshi-Uttambar ISRA	India	A, B, C	C5	0	12	50.13
Kilindoni Bay ISRA	Tanzania (United Republic of)	A, C	C2, C5	0	30	265.59
Kilwa Seascape ISRA	Tanzania (United Republic of)	A, B		0	50	1989.03
Kollam Slope ISRA	India	A, B, C	C1	200	1000	5549.51
Kuredhu, Huravalhi & Komandoo ISRA	Maldives	A, C	C1, C2, C5	0	50	19.27
La Passe ISRA	Seychelles	A, C	C1, C5	0	10	1.26
Laamu Fushi Kandu ISRA	Maldives	A, C	C1, C5	0	60	0.52
Laamu Maavah Kandu ISRA	Maldives	A, C, D	C5, D1	0	60	0.98
Lamu Archipelago ISRA	Kenya	C	C1	0	50	1246.1
Lankan Beyru ISRA	Maldives	A, C	C1, C5	0	40	6.5
Maa Kandu ISRA	Maldives	A, C	C1	0	30	0.7
Maamunagau & Fenfushi ISRA	Maldives	A, C	C1, C2	0	30	45.25
Maavaru Falhu & Moofushi Kandu ISRA	Maldives	A, C	C1, C2	0	80	14.1
Maayafushi Falhu & Thila ISRA	Maldives	A, C	C1, C2, C5	0	40	3.94
Malathu Archipelago ISRA	Saudi Arabia	A, C	C5	0	250	109.38
Malindi-Ungwana Bay ISRA	Kenya	A, B, C	C1	0	210	2413.78
Malvan ISRA	India	A, C	C1	0	60	4353.89
Manjapparai ISRA	India	A, C, D	C1, D2	0	1896	22323.1
Maputo Bay ISRA	Mozambique	A, C	C1	0	15	247.28
Marjan ISRA	Iran (Islamic Republic of)	A, C	C5	0	10	1.6
Maroshi Thila ISRA	Maldives	A, C	C5	0	40	0.03
Mauritius Northern Islands ISRA	Mauritius	A, C	C5	0	60	106.45
Mayotte ISRA	Mayotte	A, C	C1, C2, C5	0	1043	596.83
Munyafushi Kandu ISRA	Maldives	A, C	C5	0	50	1.89
Musandam ISRA	Oman	A, C	C1, C5	0	62	2054.59
Muscat ISRA	Oman	C	C1	0	250	1150.58
Najwat Bul Thamah ISRA	Bahrain	A,C	C5	0	25	56.05
Natal Southcoast Corridor ISRA	South Africa	A, C	C4	0	700	1927.55
North Jumna Shoal ISRA	Sudan (Republic of)	A, C	C5	0	100	95.44
Nosy Be ISRA	Madagascar	A, C	C2	0	100	585.2
Orimas Thila ISRA	Maldives	A, C	C5	0	30	0.3
Pemba Channel ISRA	Tanzania (United Republic of)	A, C	C1	0	800	3242.79
Peros Banhos Channel ISRA	Chagos Archipelago	A, C	C5	0	280	36.4
Pointe Analalava ISRA	Madagascar	A, C	C5	0	100	1271.6
Pomene ISRA	Mozambique	A, C	C2, C3, C5	0	100	1033.08
Ponta do Ouro ISRA	Mozambique	A, C	C2, C5	0	45	1.67
Rufiji Delta ISRA	Tanzania (United Republic of)	A, C	C1	0	30	294.38
Saint François Atoll ISRA	Seychelles	A, C	C1, C2, C5	0	711	56.31
Saint-Gilles to Saint-Paul ISRA	France	A, C	C5	0	200	98.03
Salomon Atoll ISRA	Chagos Archipelago	A, C	C2	0	250	132.24
Saurashtra ISRA	India	A, C	C1	0	75	2331.75
Seven Sisters Reefs ISRA	Saudi Arabia	A, C	C5	0	250	116.3
Seychelles Inner Islands ISRA	Seychelles	A, C	C1	0	50	5523.44
Shib Habil ISRA	Saudi Arabia	A, C	C2, C5	0	80	127.79
Sir Bu Nair ISRA	United Arab Emirates	A, C	C1	0	30	97.84
Sirik-Lengeh ISRA	Iran (Islamic Republic of)	A, B, C	C1	0	105	6442.11
Snoopy Island ISRA	United Arab Emirates	A, C	C5	0	6	0.02
South Suakin Archipelago ISRA	Sudan (Republic of)	A, C	C5	0	500	380.54
Southern Ari Atoll ISRA	Maldives	A, C, D	C1, C2, C3, D1	0	200	182.9
Southern Inhambane Province ISRA	Mozambique	A, B, C, D	C1, C2, C3, C5, D1, D2	0	100	1612.87
Southern Laamu Atoll ISRA	Maldives	A, C, D	C1, C2, C5, D1	0	60	5.01
Southern Mozambique ISRA	Mozambique	A, C	C4	0	1928	88763.2
Southern Mwali ISRA	Comoros	A, C	C1, C2	0	100	187.39
Southern Red Sea ISRA	Eritrea, Saudi Arabia, Sudan (Republic of), Yemen	A, C	C4	0	1928	92077.2
Southwest Indian Ocean Ridge ISRA	Areas Beyond National Jurisdiction	B, C	C1	89	1500	59335.2
St Lucia Estuary ISRA	South Africa	A, C	C1	0	65	11.59
Strait of Hormuz Corridor ISRA	Bahrain, Iran (Islamic Republic of), Oman, Qatar, Saudi Arabia, United Arab Emirates	A, C	C4	0	100	91042
Thongaland Transboundary Corridor ISRA	Mozambique, South Africa	A, C	C4	0	1068	8559.6
Towartit Reef ISRA	Sudan (Republic of)	A, C	C1	0	80	81.4
Umm Al Quwain ISRA	United Arab Emirates	A, C	C1, C5	0	8	118.62
Unguja ISRA	Tanzania (United Republic of)	A, B, C, D	C1, D2	0	60	2776.34
uThukela ISRA	South Africa	A, B, C	C1, C5	0	250	4781.76
Vamizi ISRA	Mozambique	A, C	C1, C5	0	280	185.95
Vandhoo & Kottefaru ISRA	Maldives	A, C	C1, C2	0	100	7.61
Wadge Bank ISRA	India	A, B, C, D	C1, D2	0	150	6608.53
Walters Shoals ISRA	Areas Beyond National Jurisdiction	B, C	C1, C5	220	1500	17151.3
Watamu ISRA	Kenya	A, C	C1, C3	0	20	47.5
Western Agulhas Front ISRA	Areas Beyond National Jurisdiction	A, C	C1	0	180	1.45495e+06
Zalala Farora ISRA	Mozambique	A, C	C1	0	25	647.58
Zuari Estuary ISRA	India	A, B, C	C1	0	14	43.72

## Sheet: Qualifying Species
Common Name	Scientific Name	Range Restrcition	Proportion of range restricted range overlap with ISRA (%)	Criteria Met	Number of ISRAs included in
Malagasy Blue-spotted Guitarfish	Acroteriobatus andysabini	Yes	45.3384	A B C1	2							0																							A B C1
Greyspot Guitarfish	Acroteriobatus leucospilus	Yes	3.12839	A B D2	2							0																							A B D2
Stripenose Guitarfish	Acroteriobatus variegatus	Yes	1.27567	A B C1	2							0																							A B C1
Zanzibar Guitarfish	Acroteriobatus zanzibarensis	Yes	86.5057	A B D2	2							0																							A B D2
Longhead Eagle Ray	Aetobatus flagellum	No	NA	A C1	1							0																							A C1
Spotted Eagle Ray	Aetobatus ocellatus	No	NA	A C1 C5 D2	21							0																							A C1 C5 D2
Ornate Eagle Ray	Aetomylaeus vesprtilio	No	NA	A C2	1							0																							A C2
Wafic's Eagle Ray	Aetomylaeus wafickii	No	NA	C5	1							0																							C5
Pelagic Thresher	Alopias pelagicus	No	NA	A C1 D1 D2	3							0																							A C1 D1 D2
Bigeye Thresher	Alopias superciliosus	No	NA	A D2	1							0																							A D2
Brown Stingray	Bathytoshia lata	No	NA	A D2	1							0																							A D2
Bengal Whipray	Brevitrygon imbricata	No	NA	A D2	1							0																							A D2
Bach’s Catshark	Bythaelurus bachi	Yes	28.1421	B C1	1							0																							B C1
Bristly Catshark	Bythaelurus hispidus	No	NA	C1	1							0																							C1
Silvertip Shark	Carcharhinus albimarginatus	No	NA	A C5 D1 D2	7							0																							A C5 D1 D2
Grey Reef Shark	Carcharhinus amblyrhynchos	No	NA	A C1 C5 D1 D2	24							0																							A C1 C5 D1 D2
Pigeye Shark	Carcharhinus amboinensis	No	NA	A D2	1							0																							A D2
Copper Shark	Carcharhinus brachyurus	No	NA	A C2 C4	2							0																							A C2 C4
Spinner Shark	Carcharhinus brevipinna	No	NA	A C1 C2 D2	4							0																							A C1 C2 D2
Whitecheek Shark	Carcharhinus dussumieri	No	NA	A C1	1							0																							A C1
Silky Shark	Carcharhinus falciformis	No	NA	A C1 C5 D2	4							0																							A C1 C5 D2
Galapagos Shark	Carcharhinus galapagensis	No	NA	C5	1							0																							C5
Human's Whaler Shark	Carcharhinus humani	Yes	5.38598	B C1	1							0																							B C1
Bull Shark	Carcharhinus leucas	No	NA	A C1 C2 C4 C5 D2	18							0																							A C1 C2 C4 C5 D2
Blacktip Shark	Carcharhinus limbatus	No	NA	A C1 C2 C4 D2	14							0																							A C1 C2 C4 D2
Oceanic Whitetip Shark	Carcharhinus longimanus	No	NA	A C5 D2	6							0																							A C5 D2
Blacktip Reef Shark	Carcharhinus melanopterus	No	NA	A C1 C2 C5	13							0																							A C1 C2 C5
Dusky Shark	Carcharhinus obscurus	No	NA	A C1 C2 C4	4							0																							A C1 C2 C4
Spottail Shark	Carcharhinus sorrah	No	NA	A C1	2							0																							A C1
Sand Tiger Shark	Carcharias taurus	No	NA	A C1 C3 C4 C5	5							0																							A C1 C3 C4 C5
White Shark	Carcharodon carcharias	No	NA	A C4 C5	2							0																							A C4 C5
Dwarf Gulper Shark	Centrophorus atromarginatus	No	NA	A C1	1							0																							A C1
Indian Swellshark	Cephaloscyllium silasi	Yes	22.9787	A B C1 D2	2							0																							A B C1 D2
Arabian Carpetshark	Chiloscyllium arabicum	Yes	0.763183	B	1							0																							B
Grey Bambooshark	Chiloscyllium griseum	No	NA	A C1 D2	1							0																							A C1 D2
Seafarer’s Ghostshark	Chimaera willwatchi	Yes	18.7748	B	1							0																							B
Bramble Shark	Echinorhinus brucus	No	NA	A C1	1							0																							A C1
Pygmy Ribbontail Catshark	Eridacnis radcliffei	No	NA	C1	1							0																							C1
Southern Lanternshark	Etmopterus granulosus	No	NA	C1 C5	2							0																							C1 C5
Tiger Shark	Galeocerdo cuvier	No	NA	A C1 C4 C5	4							0																							A C1 C4 C5
Sharpnose Guitarfish	Glaucostegus granulatus	Yes	0.709629	A B C1 C5	5							0																							A B C1 C5
Halavi Guitarfish	Glaucostegus halavi	No	NA	A C1	3							0																							A C1
Widenose Guitarfish	Glaucostegus obtusus	No	NA	A C1 C5 D2	5							0																							A C1 C5 D2
Ganges Shark	Glyphis gangeticus	No	NA	A C1	1							0																							A C1
Diamond Ray	Gymnura natalensis	Yes	11.7762	B C5	1							0																							B C5
Tentacled Butterfly Ray	Gymnura tentaculata	Yes	5.87637	A B C1	1							0																							A B C1
Speckled Catshark	Halaelurus boesemani	Yes	4.77145	A B	1							0																							A B
Quagga Catshark	Halaelurus quagga	Yes	1.19861	B	1							0																							B
Snaggletooth Shark	Hemipristis elongata	No	NA	A C1 D2	2							0																							A C1 D2
Oman Bullhead Shark	Heterodontus omanensis	Yes	6.49755	B	1							0																							B
Leopard Whipray	Himantura leoparda	No	NA	A D2	2							0																							A D2
Coach Whipray	Himantura uarnak	No	NA	A C5 D2	5							0																							A C5 D2
Grinning Izak Catshark	Holohalaelurus grennian	Yes	33.2829	B	1							0																							B
Bigeye Houndshark	Iago omanensis	No	NA	C1	1							0																							C1
Shortfin Mako	Isurus oxyrinchus	No	NA	A D2	1							0																							A D2
Porbeagle	Lamna nasus	No	NA	A C1	2							0																							A C1
Elaine’s Skate	Leucoraja elaineae	Yes	1.16187	B	1							0																							B
Pakistan Whipray	Maculabatis arabica	Yes	1.4186	A B	1							0																							A B
Whitespotted Whipray	Maculabatis gerrardi	No	NA	A D2	1							0																							A D2
Arabian Banded Whipray	Maculabatis randalli	No	NA	C1	1							0																							C1
Smalleye Stingray	Megatrygon microps	No	NA	C4 D1 D2	3							0																							C4 D1 D2
Reef Manta Ray	Mobula alfredi	No	NA	A C1 C2 C4 C5 D1 D2	34							0																							A C1 C2 C4 C5 D1 D2
Oceanic Manta Ray	Mobula birostris	No	NA	A C2 C4 C5 D2	7							0																							A C2 C4 C5 D2
Longhorned Pygmy Devil Ray	Mobula eregoodoo	No	NA	A C2	1							0																							A C2
Shorthorned Pygmy Devil Ray	Mobula kuhlii	No	NA	A C1 C2 C5 D1 D2	7							0																							A C1 C2 C5 D1 D2
Spinetail Devil Ray	Mobula mobular	No	NA	A C2 D2	4							0																							A C2 D2
Sicklefin Devil Ray	Mobula tarapacana	No	NA	A C2 D2	2							0																							A C2 D2
Bentfin Devil Ray	Mobula thurstoni	No	NA	A C2 D2	2							0																							A C2 D2
Common Eagle Ray	Myliobatis aquila	No	NA	A C5	1							0																							A C5
Brown Numbfish	Narcine timlei	No	NA	A C1 D2	2							0																							A C1 D2
Tawny Nurse Shark	Nebrius ferrugineus	No	NA	A C3 C5 D2	4							0																							A C3 C5 D2
Sharptooth Lemon Shark	Negaprion acutidens	No	NA	A C1 C2	6							0																							A C1 C2
Bluespotted Maskray	Neotrygon caeruleopunctata	No	NA	C1 C3 D2	2							0																							C1 C3 D2
Indian Ring Skate	Orbiraja powelli	Yes	1.26998	B C1	1							0																							B C1
Broad Cowtail Ray	Pastinachus ater	No	NA	A C1 C5 D2	4							0																							A C1 C5 D2
Cowtail Ray	Pastinachus sephen	Yes	0.26041	B C5	2							0																							B C5
Bleeker's Whipray	Pateobatis bleekeri	Yes	1.25846	A B	1							0																							A B
Pink Whipray	Pateobatis fai	No	NA	A C5 D1 D2	7							0																							A C5 D1 D2
Jenkins' Whipray	Pateobatis jenkinsii	No	NA	A C5 D2	3							0																							A C5 D2
Eastern Dwarf False Catshark	Planonasus indicus	Yes	100	B	1							0																							B
Blue Shark	Prionace glauca	No	NA	C1	2							0																							C1
Largetooth Sawfish	Pristis pristis	No	NA	A C1	1							0																							A C1
Green Sawfish	Pristis zijsron	No	NA	A C1	3							0																							A C1
Shorttail Nurse Shark	Pseudoginglymostoma brevicaudatum	Yes	5.58994	A B D2	1							0																							A B D2
Twineye Skate	Raja ocellifera	Yes	7.03654	A B	1							0																							A B
Bowmouth Guitarfish	Rhina ancylostomus	No	NA	A C1 C5 D1 D2	5							0																							A C1 C5 D1 D2
Whale Shark	Rhincodon typus	No	NA	A C1 C2 C3 C4 C5 D2	20							0																							A C1 C2 C3 C4 C5 D2
Bengal Guitarfish	Rhinobatos annandalei	Yes	2.03215	A B C1	2							0																							A B C1
Austin's Guitarfish	Rhinobatos austini	Yes	14.937	B	1							0																							B
Oman Cownose Ray	Rhinoptera jayakari	No	NA	A C5 D2	6							0																							A C5 D2
Milk Shark	Rhizoprionodon acutus	No	NA	A C1 C5 D2	5							0																							A C1 C5 D2
Bottlenose Wedgefish	Rhynchobatus australiae	No	NA	A C1 C3 C5 D1 D2	6							0																							A C1 C3 C5 D1 D2
Whitespotted Wedgefish	Rhynchobatus djiddensis	No	NA	A C1 C4 C5 D2	4							0																							A C1 C4 C5 D2
Flapnose Houndshark	Scylliogaleus quecketti	Yes	52.4642	A B	1							0																							A B
Scalloped Hammerhead	Sphyrna lewini	No	NA	A C1 C5 D2	30							0																							A C1 C5 D2
Great Hammerhead	Sphyrna mokarran	No	NA	A C1	1							0																							A C1
Smooth Hammerhead	Sphyrna zygaena	No	NA	A D2	1							0																							A D2
African Angelshark	Squatina africana	Yes	0.342009	B	1							0																							B
Zebra Shark	Stegostoma tigrinum	No	NA	A C1 C3 D2	4							0																							A C1 C3 D2
Bluespotted Lagoon Ray	Taeniura lymma	No	NA	C1 C5	2							0																							C1 C5
Blotched Fantail Ray	Taeniurops meyeni	No	NA	A C1 C5 D2	7							0																							A C1 C5 D2
Whitetip Reef Shark	Triaenodon obesus	No	NA	A C1 C3 C5 D2	14							0																							A C1 C3 C5 D2
Porcupine Ray	Urogymnus asperrimus	No	NA	A C1 D2	2							0																							A C1 D2
Mangrove Whipray	Urogymnus granulatus	No	NA	A C1 C5	3							0																							A C1 C5

## Sheet: ISRA MPA Overlap
Territory	EEZ Size (km2)	ISRA Coverage (km2)	ISRA coverage (% of EEZ)	MPA coverage (km2)	percent_MPA	ISRA MPA overlap (km2)	ISRA MPA overlap (% of EEZ)	no-take MPA coverage (km2)	percent_no-takeMPA	ISRA no-take MPA overlap (km2)	ISRA no take MPA overlap (% of EEZ)	partial MPA coverage (km2)	percent_partialMPA	ISRA partial MPA overlap (km2)	ISRA partial MPA overlap (% of EEZ)
Chagos Archipelago	647642	295.103	0.0455658	647638	99.9993	295.103	0.0455658	647638	99.9993	295.103	0.0455661	9.99996e-06	1.54406e-09	0	0
Seychelles	1.34128e+06	190093	14.1725	436988	32.5798	60703.5	4.52578	199128	14.8461	21814.4	4.992	237860	17.7337	38889.1	2.89939
Qatar	31301.8	4663.59	14.8988	634.46	2.02691	0	0	471.202	1.50535	0	0	163.258	0.521561	0	0
United Arab Emirates	51359.9	5788.76	11.271	6157.34	11.9886	25.6509	0.0499435	259.134	0.504547	25.6509	0.416591	5898.2	11.4841	2.21526e-07	4.31321e-10
Comores	164348	175.374	0.106709	3276.11	1.9934	175.321	0.106677	309.111	0.188083	0	0	2967	1.80531	175.321	0.106677
Maldives	922719	412.266	0.0446794	543.644	0.0589176	64.6031	0.00700138	428.183	0.0464044	64.4168	11.8491	115.461	0.0125132	0.186274	2.01875e-05
Kenya	123819	44045.7	35.5726	624.826	0.504628	149.534	0.120768	27.6926	0.0223653	0	0	597.133	0.482263	149.534	0.120768
Tanzania	241197	8400.67	3.48291	2242.62	0.929788	1258.76	0.521881	32.3145	0.0133976	0.604248	0.0269438	2210.3	0.91639	1258.16	0.52163
Saudi Arabia	222634	63083.8	28.3352	6028.74	2.70792	412.376	0.185226	8.16415	0.00366707	0	0	6020.58	2.70425	412.376	0.185226
Madagascar	1.19382e+06	62141.5	5.20528	10621.4	0.889703	4177.76	0.34995	0.900773	7.54532e-05	0.900774	0.00848072	10620.5	0.889628	4176.85	0.349874
Oman	556267	38511.8	6.92326	89601	16.1076	17859.5	3.21059	0.365437	6.56946e-05	0.365437	0.00040785	89600.7	16.1075	17859.1	3.21053
Mauritius	1.27808e+06	95.8542	0.00749988	10.9917	0.000860016	2.82576	0.000221095	0.661951	5.17927e-05	0	0	10.3297	0.000808223	2.82576	0.000221095
Abu musa, Greater and Lesser Tunbs	6166.34	4770.89	77.3699	0	0	0	0	0	0	0	0	0	0	0	0
Amsterdam and Saint Paul Islands	430715	102746	23.8548	430322	99.9087	102588	23.818	0	0	0	0	430322	99.9087	102588	23.818
Bahrain	7458.88	714.083	9.57359	1332.98	17.871	41.9982	0.563063	0	0	0	0	1332.98	17.871	41.9982	0.563063
Bassas da India	120690	68.6742	0.0569016	0	0	0	0	0	0	0	0	0	0	0	0
Djibouti	7167.99	179.105	2.49868	0	0	0	0	0	0	0	0	0	0	0	0
Doumeira Islands	244.818	0	0	0	0	0	0	0	0	0	0	0	0	0	0
Egypt	71404.6	65.5396	0.0917862	6470.55	9.06182	0	0	0	0	0	0	6470.55	9.06182	0	0
Eritrea	77783.2	19927.4	25.6192	0	0	0	0	0	0	0	0	0	0	0	0
Europa Island	127937	76.9637	0.0601573	0	0	0	0	0	0	0	0	0	0	0	0
Glorioso Islands	43517.8	482.747	1.10931	43517.8	100	449.597	1.03313	0	0	0	0	43517.8	100	449.597	1.03313
Halaib Triangle	19662.4	0	0	3482.39	17.7109	0	0	0	0	0	0	3482.39	17.7109	0	0
Ile Tromelin	274438	0	0	0	0	0	0	0	0	0	0	0	0	0	0
India	1.06088e+06	40286.2	3.79742	230.929	0.0217676	0.59581	5.61617e-05	0	0	0	0	230.929	0.0217676	0.59581	5.61617e-05
Iran (Islamic Republic of)	157105	53357.1	33.9627	826.413	0.526026	23.2893	0.014824	0	0	0	0	826.413	0.526026	23.2893	0.014824
Iraq	1333.87	537.289	40.2803	0	0	0	0	0	0	0	0	0	0	0	0
Israel	31.3848	2.24572	7.15544	2.90283	9.24915	0	0	0	0	0	0	2.90283	9.24915	0	0
Jordan	94.3376	0	0	1.84077	1.95125	0	0	0	0	0	0	1.84077	1.95125	0	0
Juan de Nova Island	62770.5	0	0	0	0	0	0	0	0	0	0	0	0	0	0
Kuwait	10718.7	903.97	8.43354	303.3	2.82962	92.7532	0.865336	0	0	0	0	303.3	2.82962	92.7532	0.865336
Mayotte	66729.4	519.974	0.779229	65679.5	98.4266	519.969	0.779221	0	0	0	0	65679.5	98.4266	519.969	0.779221
Mozambique	564875	96200.8	17.0305	11728.7	2.07634	4204.5	0.744324	0	0	0	0	11728.7	2.07634	4204.5	0.744324
Pakistan	223291	7447.89	3.33551	114.039	0.0510721	0	0	0	0	0	0	114.039	0.0510721	0	0
Réunion	315274	110.358	0.0350038	32.905	0.010437	15.7846	0.00500663	0	0	0	0	32.905	0.010437	15.7846	0.00500663
Somalia	820606	143512	17.4885	0	0	0	0	0	0	0	0	0	0	0	0
South Africa	322194	11313.8	3.51147	17020.4	5.28265	9592.98	2.97739	0	0	0	0	17020.4	5.28265	9592.98	2.97739
Sudan (Republic of)	62715.1	13153	20.9727	0.0191778	3.05793e-05	0	0	0	0	0	0	0.0191778	3.05793e-05	0	0
Yemen	526536	4940.77	0.938352	548.257	0.104125	0	0	0	0	0	0	548.257	0.104125	0	0
